# Supplementary material for: Healthcare Resource Utilization, Economic Burden, and Multi-Level Medical Security System for Individuals with Spinal Muscular Atrophy in Shaanxi Province, China
Source: Healthcare (Basel). 2025 Feb 17;13(4):428. doi: 10.3390/healthcare13040428 (PMC11855159; doi:10.3390/healthcare13040428)
Supplement: Supplementary file 1 [file healthcare-13-00428-s001.zip]

Archive with 1 entries (1 files):
- healthcare-3433285-supplementary.pdf
